# Supplementary material for: Human TRIM Gene Expression in Response to Interferons
Source: PLoS One. 2009 Mar 17;4(3):e4894. doi: 10.1371/journal.pone.0004894 (PMC2654144; doi:10.1371/journal.pone.0004894)
Supplement: Table S1 — In silico identification of IRF binding sites and ISRE within human TRIM gene promoters. Raw data sets for IRF binding sites and ISRE for both PROMO and MatInspector. Numbering is based on the transcription start site at position 1000. PROMO displays TRIMs and potential IRFs as indicated, along with calculated start and end positions of transcription factor (TF) binding sites. Dissimilarity values give the percent difference in sequence similarity between the input TRIM sequence and the calculated TF consensus matrix. RE, or random expectation, yields the probability that the TF consensus binding sequence would occur by chance, where 0.1 denotes 1 occurrence in every 10∧4 bases. MatInspector displays TRIMs, potential IRFs, start and end positions, as well as core and matrix similarities as indicated. Sequences for potential binding sites are shown from both programs. (0.04 MB XLS) [file pone.0004894.s001.xls]

## Sheet: Sheet1
IRF Profiles for TRIMs in Table - PROMO Analyses
Sequence name	Factor name	Start position	End position	Dissimilarity	String	RE equally	RE query
TRIM4	IRF-1	353	361	3.0785	TTTCCTTCT	0.0672	0.05401
TRIM4	IRF-1	528	536	3.08167	TTTCCGTTA	0.0672	0.05401
TRIM4	IRF-1	1006	1014	4.27566	CATGGGAAA	0.063	0.06034
TRIM5	IRF-1	822	830	2.4793	TTTCCCTCT	0.0378	0.03228
TRIM5	IRF-1	726	734	4.27566	TTTCCCGTG	0.063	0.06034
TRIM5	IRF-2	84	94	1.71848	AACTTTCACTT	0.00394	0.00328
TRIM5	IRF-2	963	973	3.43696	AAGTGAAAGGA	0.02362	0.02006
TRIM7	IRF-1	197	205	3.94033	AAGCGGAAA	0.0084	0.00732
TRIM7	IRF-1	521	529	2.93187	TTTCCATTA	0.0672	0.05401
TRIM8	IRF-1	339	347	3.79053	TTTCCACTT	0.0084	0.00732
TRIM9	IRF-1	147	155	3.37809	TTTCCGTGT	0.0252	0.022
TRIM9	IRF-1	19	27	2.50921	GAAAGGAAA	0.0378	0.03228
TRIM11	IRF-1	232	240	2.65901	GAATGGAAA	0.03777	0.03225
TRIM13	IRF-1	885	893	4.95156	GAGGGGAAA	0.0756	0.06969
TRIM13	IRF-1	908	916	4.95156	GAGGGGAAA	0.0756	0.06969
TRIM14	IRF-1	447	455	0.898787	AAACGGAAA	0.0042	0.00345
TRIM14	IRF-1	467	475	2.50921	GAAAGGAAA	0.0378	0.03228
TRIM14	IRF-1	646	654	2.36564	TTTCCCGTT	0.0378	0.03228
TRIM16	IRF-1	1061	1069	2.18288	TAAGGGAAA	0.0126	0.0112
TRIM16	IRF-1	685	693	3.04154	TTTCCCCTT	0.0672	0.05401
TRIM18	IRF-1	376	384	2.4793	TTTCCCTCT	0.0378	0.03228
TRIM19	IRF-1	134	142	2.65901	TTTCCATTG	0.0378	0.03228
TRIM20	IRF-1	506	514	0.898787	TTTCCGTTT	0.0042	0.00345
TRIM20	IRF-1	930	938	3.37809	ACACGGAAA	0.0252	0.022
TRIM21	IRF-1	979	987	4.95156	GAGGGGAAA	0.0756	0.06969
TRIM21	IRF-2	1015	1025	1.71848	GACTTTCACTT	0.00394	0.00328
TRIM22	IRF-1	372	380	3.79053	AAGTGGAAA	0.0084	0.00732
TRIM22	IRF-1	364	372	4.38933	GCAGGGAAA	0.063	0.06034
TRIM22	IRF-2	1043	1053	3.43696	TTCTTTCACTT	0.02362	0.02006
TRIM23	IRF-1	249	257	0.748989	AAATGGAAA	0.0084	0.0061
TRIM23	IRF-1	596	604	3.26443	TTTCCGGTT	0.0252	0.022
TRIM23	IRF-1	130	138	4.87485	TTTCCTGTC	0.0756	0.06969
TRIM23	IRF-1	449	457	4.87485	CACAGGAAA	0.0756	0.06969
TRIM23	IRF-2	289	299	3.43696	AAGTGAAGGTA	0.02362	0.02006
TRIM24	IRF-1	417	425	3.0785	TTTCCTTGT	0.0672	0.05401
TRIM24	IRF-1	1079	1087	4.38933	TTTCCCTCC	0.063	0.06034
TRIM24	IRF-3	79	85	2.4185	GGAAATA	0.0672	0.05519
TRIM24	IRF-3	415	421	2.4185	TATTTCC	0.0672	0.05519
TRIM31	IRF-2	56	66	3.43696	CTGTTTCACTT	0.02362	0.02133
TRIM31	IRF-2	18	28	1.71848	GACTTTCACTT	0.00394	0.00352
TRIM32	IRF-1	825	833	3.37809	AGACGGAAA	0.0252	0.02324
TRIM33	IRF-3	539	545	0.658627	GGTTTCC	0.2688	0.2636
TRIM33	IRF-3	718	724	0.658627	GGTTTCC	0.2688	0.2636
TRIM35	IRF-2	338	348	3.43696	AAGTGAAATAG	0.02362	0.02133
TRIM35	IRF-2	424	434	3.43696	AAGTGAAAAAG	0.02362	0.02133
TRIM38	IRF-2	928	938	3.43696	TAGTTTCACTT	0.02362	0.02133
TRIM38	IRF-1	250	258	2.50921	TTTCCTTTC	0.0378	0.03448
TRIM39	IRF-1	1087	1095	3.64073	TTTCCTCTT	0.0252	0.02324
TRIM40	IRF-1	956	964	3.64073	AAGAGGAAA	0.0252	0.02324
TRIM43	IRF-1	586	594	3.64073	TTTCCTCTT	0.0252	0.02324
TRIM43	IRF-1	465	473	3.22829	TTTCCATGT	0.0672	0.05868
TRIM43	IRF-2	28	38	3.43696	CATTCTCACTT	0.02362	0.02133
TRIM44	IRF-1	936	944	0	AAAGGGAAA	0.0042	0.00375
TRIM44	IRF-1	97	105	3.94033	AAGCGGAAA	0.0084	0.00776
TRIM45	IRF-1	807	815	3.26443	AACCGGAAA	0.0252	0.02324
TRIM49	IRF-1	5	13	3.64073	TTTCCTCTT	0.0252	0.02324
TRIM51	IRF-3	319	325	2.4185	GGAAATA	0.0672	0.05379
TRIM53	IRF-1	22	30	0.599191	AAAAGGAAA	0.0084	0.00584
TRIM55	IRF-1	374	382	3.64073	AAGAGGAAA	0.0252	0.02154
TRIM55	IRF-1	73	81	3.04154	AAGGGGAAA	0.0672	0.05247
TRIM59	IRF-1	160	168	0	TTTCCCTTT	0.0042	0.00337
TRIM62	IRF-2	158	168	3.43696	TTCTTTCACTT	0.02362	0.0197
TRIM64	IRF-1	926	934	0.599191	TTTCCTTTT	0.0084	0.00584
TRIM66	IRF-1	861	869	3.0785	AGAAGGAAA	0.0672	0.05247
TRIM68	IRF-1	312	320	0.599191	AAAAGGAAA	0.0084	0.00584
TRIM69	IRF-1	475	483	1.91002	GAAGGGAAA	0.0126	0.0111
TRIM69	IRF-1	42	50	3.64073	AAGAGGAAA	0.0252	0.02154
TRIM69	IRF-1	965	973	3.64073	TTTCCTCTT	0.0252	0.02154
TRIM72	IRF-1	687	695	0	TTTCCCTTT	0.0042	0.00337
TRIML1	IRF-1	666	674	3.11463	TTTCCAATT	0.0672	0.0498
IRF Controls
Sequence name	Factor name	Start position	End position	Dissimilarity	String	RE equally	RE query
ACTB	IRF-1	923	931	2.80881	CAACGGAAA	0.0672	0.04707
APOBEC3F	IRF-1	999	1007	0	TTTCCCTTT	0.0042	0.00306
APOBEC3F	IRF-1	644	652	4.98852	GGAAGGAAA	0.0756	0.06619
APOBEC3G	IRF-1	937	945	0	TTTCCCTTT	0.0042	0.00306
APOBEC3G	IRF-1	582	590	4.98852	GGAAGGAAA	0.07567	0.06625
B2M	IRF-1	632	640	0.898787	TTTCCGTTT	0.0042	0.00303
B2M	IRF-1	887	895	0.599191	AAAAGGAAA	0.0084	0.005
B2M	IRF-1	901	909	2.36564	AACGGGAAA	0.0378	0.02928
CSF1	IRF-2	841	851	1.71848	AAGTGAAAGTT	0.00421	0.00109
HIST4H4	IRF-1	410	418	3.04154	TTTCCCCTT	0.0672	0.04707
HIST4H4	IRF-1	742	750	3.08167	TTTCCGTTA	0.0672	0.04707
HIST4H4	IRF-1	160	168	4.98852	TTTCCTTCC	0.0756	0.06619
MX1	IRF-1	498	506	2.36564	AACGGGAAA	0.0378	0.02928
MX1	IRF-1	55	63	2.93187	TAATGGAAA	0.0672	0.04707
MX1	IRF-1	491	499	3.04154	AAGGGGAAA	0.0672	0.04707
MX1	IRF-1	418	426	4.98852	TTTCCTTCC	0.0756	0.06619
OAS2	IRF-1	792	800	2.4793	ACAGGGAAA	0.0378	0.02928
OAS2	IRF-1	983	991	2.4793	TTTCCCTGT	0.0378	0.02928
OAS2	IRF-1	483	491	4.66219	TTTCCCTGA	0.063	0.05863
OAS2	IRF-1	826	834	4.38933	TTTCCCTGC	0.063	0.05863
OAS2	IRF-1	905	913	4.38933	TTTCCCTGC	0.063	0.05863
PPIA	IRF-1	218	226	4.38933	GCAGGGAAA	0.063	0.05863
STAT1	IRF-1	663	671	4.38933	TTTCCCTCG	0.063	0.05863
TLR4	IRF-2	963	973	1.71848	CGCTTTCACTT	0.00394	0.0029
TLR4	IRF-1	666	674	3.0785	TTTCCTTAT	0.0672	0.04707
TLR4	IRF-1	723	731	3.11463	AATTGGAAA	0.0672	0.04707
ISRE Profiles of TRIMs-MatInspector Analyses
Seq. name	Matrix	Opt. thresh.	Start pos.	End pos.	Strand	Core sim.	Matrix sim.	Sequence
TRIM5	ISRE	0.87	162	182	+	0.75	0.812	aaaaaaaaaaAAAActctgcc
TRIM5	ISRE	0.87	636	656	+	1	0.829	agaaggaagaGAAAcccggta
TRIM5	IRF4	0.87	620	640	+	1	0.955	tttagtaattGAAAcaagaag
TRIM5	IRF7	0.87	952	972	+	0.757	0.87	gtatCAAAtagaaagtgaaag
TRIM5	IRF2	0.87	958	978	+	1	0.977	aatagaaagtGAAAggacggg
TRIM8	ISRE	0.87	38	58	+	1	0.811	gagaagaaaaGAAAgtgggga
TRIM8	IRF7	0.87	333	353	-	0.821	0.862	gagaGAAGtggaaaaaaaggc
TRIM8	IRF7	0.87	354	374	-	1	0.862	aataGAAAcggaagggggagg
TRIM8	IRF1	0.87	360	380	-	1	0.873	ttcacaaataGAAAcggaagg
TRIM25	ISRE	0.87	45	65	+	1	0.839	ggtaggaagaGAAAcggtggt
TRIM27	ISRE	0.87	405	425	+	0.75	0.812	aaaaaaaaaaAAAActctgtc
TRIM28	ISRE	0.87	406	426	-	1	0.828	gagaaacacaGAAActtgact
TRIM32	ISRE	0.87	603	623	-	0.75	0.849	acggaaaaatCAAActtccat
TRIM33	ISRE	0.87	451	471	-	0.75	0.828	acgaaaaacaAAAActtgact
TRIM33	IRF1	0.87	459	479	-	1	0.88	aaaaaaaaacGAAAaacaaaa
TRIM33	IRF4	0.87	488	508	-	0.75	0.742	caaaCAAAccaaaaccaaaaa
TRIM33	IRF4	0.87	708	728	-	1	0.804	atcgGAAAccgaccccaacca
TRIM33	ISRE	0.87	1066	1086	-	1	0.85	tacaaaaggaGAAActtgggc
TRIM38	ISRE	0.87	39	59	-	0.75	0.81	gaggagaaatTAAActtgaat
TRIM38	ISRE	0.87	925	945	-	1	0.909	actgagaagtGAAActactgt
TRIM38	IRF7	0.87	243	263	-	1	0.877	aaatGAAAggaaaagtactat
TRIM38	IRF4	0.87	249	269	-	1	0.955	acttcaaaatGAAAggaaaag
TRIM47	ISRE	0.87	494	514	-	0.75	0.812	aaaaaaaaaaAAAActctgtc
TRIM47	IRF7	0.87	172	192	-	0.821	0.864	ccttGAACctgaaaagatctg
TRIM56	ISRE	0.87	977	997	-	1	0.819	gcctggaaaaGAAAcaaaact
TRIM56	IRF1	0.87	966	986	-	1	0.946	aaacaaaactGAAActaattg
TRIM63	ISRE	0.87	1050	1070	-	1	0.811	ccccagaacgGAAAcagtgtt
TRIM66	ISRE	0.87	630	650	-	0.75	0.812	aaaaaaaaaaAAAActctgtc
TRIM69	ISRE	0.87	471	491	+	1	0.928	tgggggaaggGAAActcccat
TRIM69	IRF4	0.87	19	39	+	1	0.955	gaaagaaagaGAAAgaaaaaa
TRIM70	ISRE	0.87	47	67	-	0.75	0.834	ataggaaaaaCAAActttctt
TRIM70	IRF7	0.87	53	73	-	0.936	0.894	ttatGAATaggaaaaacaaac
ISRE and IRF controls
Seq. name	Matrix/Factor	Opt. thresh.	Start pos.	End pos.	Strand	Core sim.	Matrix sim.	Sequence
CSF1	IRF2	0.85	836	856	+	1	0.985	cggggaaagtGAAAgtttgcc
OAS2	IRF4	0.94	820	840	-	1	0.947	ccccagcaggGAAAccaaaac
OAS2	IRF4	0.94	899	919	-	1	0.947	ccggggcaggGAAAccaaaac
MX1	IRF4	0.94	412	432	-	1	0.94	tgtgtggaagGAAAataaaat
B2M	IRF1	0.87	626	646	-	1	0.931	cgagaaaacgGAAAcccagaa
TLR4	IRF7	0.86	622	642	+	1	0.924	gtgaGAAAatgaatgtctgtt
STAT1	IRF2	0.85	1036	1056	+	1	0.92	ccatcaaagcGAAAggacgcg
MX1	ISRE	0.81	938	958	-	1	0.91	gcgaagaaatGAAActcacag
TLR4	IRF1	0.87	352	372	-	1	0.904	atacaaaactGAAAataaacc
TLR9	IRF1	0.87	238	258	-	1	0.898	gatacaaagaGAAAcaggatt
OAS2	IRF7	0.86	183	203	-	1	0.897	ctttGAAAacaaaactcgcag
OAS2	IRF7	0.86	814	834	-	1	0.897	caggGAAAccaaaactgactc
OAS2	IRF7	0.86	893	913	-	1	0.897	caggGAAAccaaaactaactt
HIST4H4	IRF1	0.87	771	791	+	1	0.896	tgacaaaattGAAAttttgca
ADAR	IRF1	0.87	396	416	-	1	0.888	acataaaaatGAAAagaatca
OAS2	IRF7	0.86	1040	1060	-	1	0.885	aactGAAActgaagtctagag
APOBEC3G	IRF2	0.85	931	951	-	1	0.882	attgcaaaggGAAAgagaaag
APOBEC3F	IRF2	0.85	993	1013	-	1	0.882	attgcaaaggGAAAgagaaag
HIST4H4	IRF1	0.87	515	535	-	1	0.879	tgaaaaaagaGAAAatgccgg
TLR4	IRF2	0.85	960	980	-	1	0.878	gagaggaagtGAAAgcggcaa
ADAR	IRF7	0.86	581	601	-	1	0.874	ggaaGAAAttgaactgtacga
APOBEC3F	IRF7	0.86	219	239	+	0.936	0.873	ctaaGAATacaaaaattagcc
HIST4H4	IRF7	0.86	127	147	+	1	0.867	ctttGAAAgcaaaaacaagtc
OAS2	IRF2	0.85	788	808	+	1	0.867	cggggacaggGAAAgcctctg
HIST4H4	IRF7	0.86	576	596	-	0.936	0.866	taatGAATtttaaattttaaa
MX1	ISRE	0.81	893	913	-	1	0.816	gcgcagaaacGAAAcctagct
